# Supplementary material for: Environmental selection of protistan plankton communities in hypersaline anoxic deep-sea basins, Eastern Mediterranean Sea
Source: Microbiologyopen. 2012 Dec 13;2(1):54–63. doi: 10.1002/mbo3.56 (PMC3584213; doi:10.1002/mbo3.56)
Supplement: Supplementary file 2 [file mbo30002-0054-SD2.txt]

Suppl. Fig. 1 
